# Supplementary material for: Exploring the Mechanisms of Multiple Insecticide Resistance in a Highly Plasmodium-Infected Malaria Vector Anopheles funestus Sensu Stricto from Sahel of Northern Nigeria
Source: Genes (Basel). 2020 Apr 22;11(4):454. doi: 10.3390/genes11040454 (PMC7230678; doi:10.3390/genes11040454)
Supplement: Supplementary file 1 [file genes-11-00454-s001.zip]

Archive with 7 entries (6 files):
- supplementary/
- supplementary/Figure S1.tif
- supplementary/Figure S2.tif
- supplementary/Figure S3.tif
- supplementary/Figure S4.tif
- supplementary/File S1.docx
- supplementary/Tables S1-S3.doc
